# Supplementary material for: Self-Powered Dual-Band Electrochromic Supercapacitor Devices for Smart Window Based on Ternary Dielectric Triboelectric Nanogenerator
Source: Nanomaterials (Basel). 2024 Jan 20;14(2):229. doi: 10.3390/nano14020229 (PMC10820962; doi:10.3390/nano14020229)
Supplement: Supplementary file 1 [file nanomaterials-14-00229-s001.zip]

Archive with 6 entries (6 files):
- Supporting Information.pdf
- Video S1.mp4
- Video S2.mp4
- Video S3.mp4
- Video S4.mp4
- Video S5.mp4
